# Supplementary material for: Dynamic base stations selection method for passive location based on GDOP
Source: PLoS One. 2022 Dec 12;17(12):e0272487. doi: 10.1371/journal.pone.0272487 (PMC9744323; doi:10.1371/journal.pone.0272487)
Supplement: S1 Data — (ZIP) [file pone.0272487.s001.zip]

Archive with 41 entries (40 files):
- dynamicTDOA/
- dynamicTDOA/Chan.m
- dynamicTDOA/Chan3.m
- dynamicTDOA/Chan_Taylor_Fang4PK.m
- dynamicTDOA/FLOPS.m
- dynamicTDOA/Fang.m
- dynamicTDOA/GDOPfour.m
- dynamicTDOA/GT3.m
- dynamicTDOA/GT4.m
- dynamicTDOA/GT5.m
- dynamicTDOA/GT6.m
- dynamicTDOA/GT7.m
- dynamicTDOA/HH.m
- dynamicTDOA/Ka.m
- dynamicTDOA/MATfileName.mat
- dynamicTDOA/MATnewgdop.mat
- dynamicTDOA/Rab.m
- dynamicTDOA/TDOA100times.m
- dynamicTDOA/Taylor.m
- dynamicTDOA/Xab.m
- dynamicTDOA/changdop.m
- dynamicTDOA/chanpk.m
- dynamicTDOA/distance.m
- dynamicTDOA/gngauss.m
- dynamicTDOA/layoutuse.m
- dynamicTDOA/myChan2.m
- dynamicTDOA/myfunction.m
- dynamicTDOA/newgdop.m
- dynamicTDOA/snrTDOA.m
- dynamicTDOA/taylorPK.m
- dynamicTDOA/testcolor.m
- dynamicTDOA/testflops.m
- dynamicTDOA/testgdop.m
- dynamicTDOA/testgdop.mat
- dynamicTDOA/testgdop500m.m
- dynamicTDOA/testgdopuse.m
- dynamicTDOA/threeGPOD.m
- dynamicTDOA/timecha_GDOP.m
- dynamicTDOA/twoposition.m
- dynamicTDOA/wavereduce.m
- dynamicTDOA/yong.m
