# Supplementary material for: Dynamic base stations selection method for passive location based on GDOP
Source: PLoS One. 2022 Dec 12;17(12):e0272487. doi: 10.1371/journal.pone.0272487 (PMC9744323; doi:10.1371/journal.pone.0272487)
Supplement: S1 Data — (ZIP) [file pone.0272487.s001.zip › dynamicTDOA/Chan.m]

%Chan¶¨Î»Ëã·¨
clear;clc;
C = 300000000; % ¹âËÙ(Ã×Ã¿Ãë)
R = 1000      % Ð¡Çø°ë¾¶£¨Ã×£©
num = 5;
Rn = R/1000;   %(km)
x_delta = 0;
y_delta = 0;
e = 0;
% stda = 0.01;
% ·äÎÑÏµÍ³¸÷»ùÕ¾×ø±ê
X1 = 0;
Y1 = 0;
X2 = R*(1+sqrt(3)/2);
Y2 = 0;
X3 = R*(sqrt(3)/2);
Y3 = R*(-3/2);
X4 = R*(-sqrt(3)/2);
Y4 = R*(-3/2);
X5 = R*(-1-(sqrt(3)/2));
Y5 = 0;
X6 = R*(-sqrt(3)/2);
Y6 = R*(3/2);
X7 = R*(sqrt(3)/2);
Y7 = R*(3/2);

% KM = XM^2 + YM^2
K1 = Ka(X1,Y1);
K2 = Ka(X2,Y2);
K3 = Ka(X3,Y3);
K4 = Ka(X4,Y4);
K5 = Ka(X5,Y5);
K6 = Ka(X6,Y6);
K7 = Ka(X7,Y7);
% XM_1 = XM - X1£»YM_1 = YM - X1
X2_1 = Xab(X2,X1);
Y2_1 = Xab(Y2,Y1);
X3_1 = Xab(X3,X1);
Y3_1 = Xab(Y3,Y1);
X4_1 = Xab(X4,X1);
Y4_1 = Xab(Y4,Y1);
X5_1 = Xab(X5,X1);
Y5_1 = Xab(Y5,Y1);
X6_1 = Xab(X6,X1);
Y6_1 = Xab(Y6,Y1);
X7_1 = Xab(X7,X1);
Y7_1 = Xab(Y7,Y1);
% Ëæ»ú²úÉúMSµÄÎ»ÖÃ£¨x£¬y£©
 u = rand(1);
 y = (R/2)*(1-sqrt(u))
 v = (sqrt(3)*((R/2)-y))*rand(1);
 x = sqrt(3)*y + v
 x = -1000;
 y = -1000;
% ¼ÆËãMSµ½¸÷»ùÕ¾µÄ¾àÀë
R1 = distance(X1,Y1,x,y);
R2 = distance(X2,Y2,x,y);
R3 = distance(X3,Y3,x,y);
R4 = distance(X4,Y4,x,y);
R5 = distance(X5,Y5,x,y);
R6 = distance(X6,Y6,x,y);
R7 = distance(X7,Y7,x,y);
PPP=1000;
%%%%%%%%%%%%%%%%%%%%%%%%%%%%%%%%%%%%%%%%%%
% ChanËã·¨
    for i = 1:num
        sgma = i*30;
        for ss = 1:PPP
            % RM_1Îª´øÎó²îµÄ¾àÀë²î
            R2_1 = Rab(R2,R1) + gngauss(sgma);
            T2_1(ss) = R2_1/C;
            R3_1 = Rab(R3,R1) + gngauss(sgma);
            T3_1(ss) = R3_1/C;
            R4_1 = Rab(R4,R1) + gngauss(sgma);
            T4_1(ss) = R4_1/C;
            R5_1 = Rab(R5,R1) + gngauss(sgma);
            T5_1(ss) = R5_1/C;
            R6_1 = Rab(R6,R1) + gngauss(sgma);
            T6_1(ss) = R6_1/C;
            R7_1 = Rab(R7,R1) + gngauss(sgma);
            T7_1(ss) = R7_1/C;
        end
        % ¸÷TDOA²âÁ¿ÖµµÄ·½²î
        T2_1_fangcha = var(T2_1);
        T3_1_fangcha = var(T3_1);
        T4_1_fangcha = var(T4_1);
        T5_1_fangcha = var(T5_1);
        T6_1_fangcha = var(T6_1);
        T7_1_fangcha = var(T7_1); 
        
        for k = 1:PPP
            % ¼ÙÉèMSµ½BSiµÄ¾àÀëÓëMSµ½BS1µÄ¾àÀë²îÎª£ºR2_1=Ri-R1,²úÉúµÄÎó²î·½²îÎªsgma£¬TDOA£¨Ê±¼ä²î£©Îª£ºTi_1£½Ri_1/C
            sgma = i*30;
            R2_1 = Rab(R2,R1) + gngauss(sgma);
            T2_1 = R2_1/C;
            R3_1 = Rab(R3,R1) + gngauss(sgma);
            T3_1 = R3_1/C;
            R4_1 = Rab(R4,R1) + gngauss(sgma);
            T4_1 = R4_1/C;
            R5_1 = Rab(R5,R1) + gngauss(sgma);
            T5_1 = R5_1/C;
            R6_1 = Rab(R6,R1) + gngauss(sgma);
            T6_1 = R6_1/C;
            R7_1 = Rab(R7,R1) + gngauss(sgma);
            T7_1 = R7_1/C;
            h = 1/2*[HH(R2_1,X2,Y2,X1,Y1);HH(R3_1,X3,Y3,X1,Y1);HH(R4_1,X4,Y4,X1,Y1);HH(R5_1,X5,Y5,X1,Y1);HH(R6_1,X6,Y6,X1,Y1);HH(R7_1,X7,Y7,X1,Y1)];
            Ga = -[X2_1,Y2_1,R2_1;X3_1,Y3_1,R3_1;X4_1,Y4_1,R4_1;X5_1,Y5_1,R5_1;X6_1,Y6_1,R6_1;X7_1,Y7_1,R7_1];
            EQ = diag([T2_1_fangcha;T3_1_fangcha;T4_1_fangcha;T5_1_fangcha;T6_1_fangcha;T7_1_fangcha]);  % Q¾ØÕóÎªÒ»¶Ô½ÇÕó
            % ZaµÄµÚÒ»´ÎWLS¹À¼Æ
            Za_1 = inv(Ga'*inv(EQ)*Ga)*Ga'*inv(EQ)*h; 
            x0 = Za_1(1);
            y0 = Za_1(2);
            R10 = Za_1(3);
            R20 = distance(X2,Y2,x0,y0);
            R30 = distance(X3,Y3,x0,y0);
            R40 = distance(X4,Y4,x0,y0);
            R50 = distance(X5,Y5,x0,y0);
            R60 = distance(X6,Y6,x0,y0);
            R70 = distance(X7,Y7,x0,y0);    
            B = diag([R20;R30;R40;R50;R60;R70]); 
            Fb = C.^2*B*EQ*B;
            % ZaµÄµÚ¶þ´ÎWLS¹À¼Æ
            Za_2 = inv(Ga'*inv(Fb)*Ga)*Ga'*inv(Fb)*h;
            Ga0 = -[X2_1,Y2_1,Rab(R20,R10);X3_1,Y3_1,Rab(R30,R10);X4_1,Y4_1,Rab(R40,R10);X5_1,Y5_1,Rab(R50,R10);X6_1,Y6_1,Rab(R60,R10);X7_1,Y7_1,Rab(R70,R10)];
            EZa_2 = inv(Ga0'*inv(Fb)*Ga0); 
            x00 = Za_2(1);
            y00 = Za_2(2);
            R00 = Za_2(3);
            B_pie = diag([x00 - X1;y00 - Y1;R00]);
            Fb_pie = 4*B_pie*EZa_2*B_pie;
            h_pie = [(x00 - X1).^2;(y00 - Y1).^2;R00.^2]; 
            Ga_pie = [1 0;0 1;1 1];
            % ZaµÄµÚÈý´ÎWLS¹À¼Æ
            Za_pie = inv(Ga_pie'*inv(Fb_pie)*Ga_pie)*Ga_pie'*inv(Fb_pie)*h_pie;
            Zp = sqrt(Za_pie) + [X1;Y1];
           err(i) = distance(x,y,Zp(1),Zp(2));
        end
        dd(i) = sgma/C;
        admse_Chan7(i) = mean(err);
    end
figure(1)    
plot(dd,admse_Chan7,'ko-'); %3¸ö»ùÕ¾
xlabel('TDOAÎó²î±ê×¼²î/us');
ylabel('¶¨Î»Îó²î¾ùÖµ/m');
axis([0 0.55*10^(-6) 0 500]);
figure(2)
X=[X1,X2,X3,X4,X5,X6,Y7];
Y=[Y1,Y2,Y3,Y4,Y5,Y6,Y7];
X1=X(1:num);
Y1=Y(1:num);
plot(X1,Y1,'bo',x,y,'gx',Zp(1),Zp(1),'r+');
