# Supplementary material for: Dynamic base stations selection method for passive location based on GDOP
Source: PLoS One. 2022 Dec 12;17(12):e0272487. doi: 10.1371/journal.pone.0272487 (PMC9744323; doi:10.1371/journal.pone.0272487)
Supplement: S1 Data — (ZIP) [file pone.0272487.s001.zip › dynamicTDOA/Chan3.m]

%Chan¶¨Î»Ëã·¨
clear;clc;
C = 300000000; % ¹âËÙ(Ã×Ã¿Ãë)
R = 1000;      % Ð¡Çø°ë¾¶£¨Ã×£©
Rn = R/1000;   %(km)
x_delta = 0;
y_delta = 0;
e = 0;

X1 = 0;
Y1 = R*(sqrt(3)/2);
X2 = R*(-0.5);
Y2 = 0;
X3 = R*(0.5);
Y3 = 0;

K1 = Ka(X1,Y1);
K2 = Ka(X2,Y2);
K3 = Ka(X3,Y3);

X2_1 = Xab(X2,X1);
Y2_1 = Xab(Y2,Y1);
X3_1 = Xab(X3,X1);
Y3_1 = Xab(Y3,Y1);

 x = 000;
 y = 100;
 
R1 = distance(X1,Y1,x,y);
R2 = distance(X2,Y2,x,y);
R3 = distance(X3,Y3,x,y);

num = 3;
PPP=1000;
m=(-1000)*sqrt(3)/3:1000*sqrt(3)/3;
m=round(m);
n=(-1000)*sqrt(3)/6:1000*sqrt(3)/2;
n=round(n);
ii=1;
jj=1;
step=50;
for x=m(1):step:m(length(m))
    for y=n(1):step:n(length(n))
    for i = 1:num
        sgma = i*30;
        for ss = 1:PPP
            % RM_1Îª´øÎó²îµÄ¾àÀë²î
            R2_1 = Rab(R2,R1) + gngauss(sgma);
            T2_1(ss) = R2_1/C;
            R3_1 = Rab(R3,R1) + gngauss(sgma);
            T3_1(ss) = R3_1/C;
        end
                % ¸÷TDOA²âÁ¿ÖµµÄ·½²î
        T2_1_fangcha = var(T2_1);
        T3_1_fangcha = var(T3_1);
        
         for k = 1:PPP
            % ¼ÙÉèMSµ½BSiµÄ¾àÀëÓëMSµ½BS1µÄ¾àÀë²îÎª£ºR2_1=Ri-R1,²úÉúµÄÎó²î·½²îÎªsgma£¬TDOA£¨Ê±¼ä²î£©Îª£ºTi_1£½Ri_1/C
            sgma = i*30;
            R2_1 = Rab(R2,R1) + gngauss(sgma);
            T2_1 = R2_1/C;
            R3_1 = Rab(R3,R1) + gngauss(sgma);
            T3_1 = R3_1/C;
         end
         
            h = 1/2*[HH(R2_1,X2,Y2,X1,Y1);HH(R3_1,X3,Y3,X1,Y1)];
            Ga = -[X2_1,Y2_1,R2_1;X3_1,Y3_1,R3_1];
            EQ = diag([T2_1_fangcha;T3_1_fangcha]);  % Q¾ØÕóÎªÒ»¶Ô½ÇÕó
            % ZaµÄµÚÒ»´ÎWLS¹À¼Æ
            Za_1 = inv(Ga'*inv(EQ)*Ga)*Ga'*inv(EQ)*h; 
            x0 = Za_1(1);
            y0 = Za_1(2);
            R10 = Za_1(3);
            R20 = distance(X2,Y2,x0,y0);
            R30 = distance(X3,Y3,x0,y0);
                  B = diag([R20;R30]); 
            Fb = C.^2*B*EQ*B;
            % ZaµÄµÚ¶þ´ÎWLS¹À¼Æ
            Za_2 = inv(Ga'*inv(Fb)*Ga)*Ga'*inv(Fb)*h;
            Ga0 = -[X2_1,Y2_1,Rab(R20,R10);X3_1,Y3_1,Rab(R30,R10)];
            EZa_2 = inv(Ga0'*inv(Fb)*Ga0); 
            x00 = Za_2(1);
            y00 = Za_2(2);
            R00 = Za_2(3);
            B_pie = diag([x00 - X1;y00 - Y1;R00]);
            Fb_pie = 4*B_pie*EZa_2*B_pie;
            h_pie = [(x00 - X1).^2;(y00 - Y1).^2;R00.^2]; 
            Ga_pie = [1 0;0 1;1 1];
            % ZaµÄµÚÈý´ÎWLS¹À¼Æ
            Za_pie = inv(Ga_pie'*inv(Fb_pie)*Ga_pie)*Ga_pie'*inv(Fb_pie)*h_pie;
            Zp = sqrt(Za_pie) + [X1;Y1];
    end 
            err(ii,jj) = abs(distance(x,y,Zp(1),Zp(1)));
            ii=ii+1;
            if ii*step>length(m)
                ii=1;
                jj=jj+1;
            end
    end
end
se=size(err);
err(:,se(2))=[];
se(2)=se(2)-1;
for i=1:se(1)
    for j =1:se(2)
        if err(i,j)>2*mean(err(:))
            err(i,j)=mean(err(:));
        end
    end
end
e=kron(err,ones(step));
se=size(e);
[x,y]=meshgrid(1:se(2),1:se(1));
figure(1)
colormap(gray);
mesh(x,y,e)
shading interp
view(0,90)

% X=[X1,X2,X3];
% Y=[Y1,Y2,Y3];
% plot(X,Y,'bo',x,y,'gx',Zp(1),Zp(1),'r+');
