# Supplementary material for: Dynamic base stations selection method for passive location based on GDOP
Source: PLoS One. 2022 Dec 12;17(12):e0272487. doi: 10.1371/journal.pone.0272487 (PMC9744323; doi:10.1371/journal.pone.0272487)
Supplement: S1 Data — (ZIP) [file pone.0272487.s001.zip › dynamicTDOA/Chan_Taylor_Fang4PK.m]

%4»ùÕ¾Ê±Chan¡¢Taylor¡¢FangËã·¨Æ½¾ù¶¨Î»Îó²î±È½Ï
clear;clc;
close  all;
C = 300000000; % ¹âËÙ(Ã×Ã¿Ãë)
R = 1000;      % Ð¡Çø°ë¾¶£¨Ã×£©
Rn = 1;   %(km)
x_delta = 0;
y_delta = 0;
e = 0;
% stda = 0.01;
% ·äÎÑÏµÍ³¸÷»ùÕ¾×ø±ê
X1 = 0;
Y1 = 0;
X2 = R*(1+sqrt(3)/2);
Y2 = 0;
X3 = R*(sqrt(3)/2);
Y3 = R*(-3/2);
X4 = R*(-sqrt(3)/2);
Y4 = R*(-3/2);
X5 = R*(-1-(sqrt(3)/2));
Y5 = 0;
X6 = R*(-sqrt(3)/2);
Y6 = R*(3/2);
X7 = R*(sqrt(3)/2);
Y7 = R*(3/2);

% KM = XM^2 + YM^2
K1 = Ka(X1,Y1);
K2 = Ka(X2,Y2);
K3 = Ka(X3,Y3);
K4 = Ka(X4,Y4);
K5 = Ka(X5,Y5);
K6 = Ka(X6,Y6);
K7 = Ka(X7,Y7);
% XM_1 = XM - X1£»YM_1 = YM - X1
X2_1 = Xab(X2,X1);
Y2_1 = Xab(Y2,Y1);
X3_1 = Xab(X3,X1);
Y3_1 = Xab(Y3,Y1);
X4_1 = Xab(X4,X1);
Y4_1 = Xab(Y4,Y1);
X5_1 = Xab(X5,X1);
Y5_1 = Xab(Y5,Y1);
X6_1 = Xab(X6,X1);
Y6_1 = Xab(Y6,Y1);
X7_1 = Xab(X7,X1);
Y7_1 = Xab(Y7,Y1);
% Ëæ»ú²úÉúMSµÄÎ»ÖÃ£¨x£¬y£©
 u = rand(1);
 y = (R/2)*(1-sqrt(u))
 v = (sqrt(3)*((R/2)-y))*rand(1);
 x = sqrt(3)*y + v
% x = 300;
% y = 800;
% ¼ÆËãMSµ½¸÷»ùÕ¾µÄ¾àÀë
R1 = distance(X1,Y1,x,y);
R2 = distance(X2,Y2,x,y);
R3 = distance(X3,Y3,x,y);
R4 = distance(X4,Y4,x,y);
R5 = distance(X5,Y5,x,y);
R6 = distance(X6,Y6,x,y);
R7 = distance(X7,Y7,x,y);

num = 5;
PPP=1000;
%%%%%%%%%%%%%%%%%%%%%%%%%%%%%%%%%%%%%%%%%%%%%%%%%%%
%Chan¶¨Î»Ëã·¨
% ChanËã·¨
    for i = 1:num
        sgma = i*30;
        for ss = 1:PPP
            % RM_1Îª´øÎó²îµÄ¾àÀë²î
            R2_1 = Rab(R2,R1) + gngauss(sgma);
            T2_1(ss) = R2_1/C;
            R3_1 = Rab(R3,R1) + gngauss(sgma);
            T3_1(ss) = R3_1/C;
%             R4_1 = Rab(R4,R1) + gngauss(sgma);
%             T4_1(ss) = R4_1/C;
%             R5_1 = Rab(R5,R1) + gngauss(sgma);
%             T5_1(ss) = R5_1/C;
            R6_1 = Rab(R6,R1) + gngauss(sgma);
            T6_1(ss) = R6_1/C;
%             R7_1 = Rab(R7,R1) + gngauss(sgma);
%             T7_1(ss) = R7_1/C;
        end
        % ¸÷TDOA²âÁ¿ÖµµÄ·½²î
        T2_1_fangcha = var(T2_1);
        T3_1_fangcha = var(T3_1);
%         T4_1_fangcha = var(T4_1);
%         T5_1_fangcha = var(T5_1);
        T6_1_fangcha = var(T6_1);
%         T7_1_fangcha = var(T7_1); 
        
        for k = 1:PPP
            % ¼ÙÉèMSµ½BSiµÄ¾àÀëÓëMSµ½BS1µÄ¾àÀë²îÎª£ºR2_1=Ri-R1,²úÉúµÄÎó²î·½²îÎªsgma£¬TDOA£¨Ê±¼ä²î£©Îª£ºTi_1£½Ri_1/C
            sgma = i*30;
            R2_1 = Rab(R2,R1) + gngauss(sgma);
            T2_1 = R2_1/C;
            R3_1 = Rab(R3,R1) + gngauss(sgma);
            T3_1 = R3_1/C;
%             R4_1 = Rab(R4,R1) + gngauss(sgma);
%             T4_1 = R4_1/C;
%             R5_1 = Rab(R5,R1) + gngauss(sgma);
%             T5_1 = R5_1/C;
            R6_1 = Rab(R6,R1) + gngauss(sgma);
            T6_1 = R6_1/C;
%             R7_1 = Rab(R7,R1) + gngauss(sgma);
%             T7_1 = R7_1/C;
            h = 1/2*[HH(R2_1,X2,Y2,X1,Y1);HH(R3_1,X3,Y3,X1,Y1);HH(R6_1,X6,Y6,X1,Y1)];
            Ga = -[X2_1,Y2_1,R2_1;X3_1,Y3_1,R3_1;X6_1,Y6_1,R6_1];
            EQ = diag([T2_1_fangcha;T3_1_fangcha;T6_1_fangcha]);  % Q¾ØÕóÎªÒ»¶Ô½ÇÕó
            % ZaµÄµÚÒ»´ÎWLS¹À¼Æ
            Za_1 = inv(Ga'*inv(EQ)*Ga)*Ga'*inv(EQ)*h; 
            x0 = Za_1(1);
            y0 = Za_1(2);
            R10 = Za_1(3);
            R20 = distance(X2,Y2,x0,y0);
            R30 = distance(X3,Y3,x0,y0);
%             R40 = distance(X4,Y4,x0,y0);
%             R50 = distance(X5,Y5,x0,y0);
            R60 = distance(X6,Y6,x0,y0);
%             R70 = distance(X7,Y7,x0,y0);    
            B = diag([R20;R30;R60]); 
            Fb = C.^2*B*EQ*B;
            % ZaµÄµÚ¶þ´ÎWLS¹À¼Æ
            Za_2 = inv(Ga'*inv(Fb)*Ga)*Ga'*inv(Fb)*h;
            Ga0 = -[X2_1,Y2_1,Rab(R20,R10);X3_1,Y3_1,Rab(R30,R10);X6_1,Y6_1,Rab(R60,R10)];
            EZa_2 = inv(Ga0'*inv(Fb)*Ga0); 
            x00 = Za_2(1);
            y00 = Za_2(2);
            R00 = Za_2(3);
            B_pie = diag([x00 - X1;y00 - Y1;R00]);
            Fb_pie = 4*B_pie*EZa_2*B_pie;
            h_pie = [(x00 - X1).^2;(y00 - Y1).^2;R00.^2]; 
            Ga_pie = [1 0;0 1;1 1];
            % ZaµÄµÚÈý´ÎWLS¹À¼Æ
            Za_pie = inv(Ga_pie'*inv(Fb_pie)*Ga_pie)*Ga_pie'*inv(Fb_pie)*h_pie;
            Zp = sqrt(Za_pie) + [X1;Y1];
           err_chan(i) = distance(x,y,Zp(1),Zp(2));
        end
        dd(i) = sgma/C;
        loc_err_Chan4(i) = mean(err_chan);
    end
%%%%%%%%%%%%%%%%%%%%%%%%%%%%%%%%%%%%%%%%%%%%%%%%%%%%%%%%%%%%%%%%%%%%%%%%%%%%%%%%%%%%%%%%%%%%%%%%%
%Taylor¶¨Î»Ëã·¨
for i = 1:num
        sgma = i*30;
        for ss = 1:PPP
            R2_1 = Rab(R2,R1) + gngauss(sgma);
            T2_1(ss) = R2_1/C;
            R3_1 = Rab(R3,R1) + gngauss(sgma);
            T3_1(ss) = R3_1/C;
%             R4_1 = Rab(R4,R1) + gngauss(sgma);
%             T4_1(ss) = R4_1/C;
%             R5_1 = Rab(R5,R1) + gngauss(sgma);
%             T5_1(ss) = R5_1/C;
            R6_1 = Rab(R6,R1) + gngauss(sgma);
            T6_1(ss) = R6_1/C;
%             R7_1 = Rab(R7,R1) + gngauss(sgma);
%             T7_1(ss) = R7_1/C;
        end
        
        T2_1_fangcha = var(T2_1);
        T3_1_fangcha = var(T3_1);
%         T4_1_fangcha = var(T4_1);
%         T5_1_fangcha = var(T5_1);
        T6_1_fangcha = var(T6_1);
%         T7_1_fangcha = var(T7_1);
        
        for k = 1:PPP
            sgma = 30*i;
            % ¼ÙÉè³õÊ¼Î»ÖÃÎªx0£¬y0
            x0 = x + 10;%gngauss(sgma);
            y0 = y + 10;%gngauss(sgma);

            R2_1 = Rab(R2,R1) + gngauss(sgma);
            T2_1 = R2_1/C;
            R3_1 = Rab(R3,R1) + gngauss(sgma);
            T3_1 = R3_1/C;
%             R4_1 = Rab(R4,R1) + gngauss(sgma);
%             T4_1 = R4_1/C;
%             R5_1 = Rab(R5,R1) + gngauss(sgma);
%             T5_1 = R5_1/C;
            R6_1 = Rab(R6,R1) + gngauss(sgma);
            T6_1 = R6_1/C;
%             R7_1 = Rab(R7,R1) + gngauss(sgma);
%             T7_1 = R7_1/C;

            if (-Rn*100 < x0 < R/2 + Rn*100) && (-Rn*100 < y0 < sqrt(3)*R/2 + Rn*100) % ÉèÖÃÒ»¸öÊÕÁ²·¶Î§

                while abs(e) < R.^2
                % MSµÄ¹À¼ÆÎ»ÖÃµ½BSiÖ®¼äµÄ¾àÀë
                R10 = distance(X1,Y1,x0,y0);
                R20 = distance(X2,Y2,x0,y0);
                R30 = distance(X3,Y3,x0,y0);
%                 R40 = distance(X4,Y4,x0,y0);
%                 R50 = distance(X5,Y5,x0,y0);
                R60 = distance(X6,Y6,x0,y0);
%                 R70 = distance(X7,Y7,x0,y0);

                ht =  [R2_1 - (R20 - R10);
                       R3_1 - (R30 - R10);
                       R6_1 - (R60 - R10)];
%                        R7_1 - (R70 - R10)
%                        R4_1 - (R40 - R10);
                EQ = diag([T2_1_fangcha;T3_1_fangcha;T6_1_fangcha]);
                RR = [R10,R20,R30,R60];
                XX = [X1,X2,X3,X6];
                YY = [Y1,Y2,Y3,Y6];
                Gt = GT4(RR,XX,YY,x0,y0);
                delta = inv(Gt'*inv(EQ)*Gt)*Gt'*inv(EQ)*ht;
                x_delta = delta(1);
                y_delta = delta(2);
                x0 = x0 + x_delta;
                y0 = y0 + y_delta;
                e = abs(x_delta) + abs(y_delta);

                    if e < 1;
                        break;
                   end
               end
           end
            err_taylor(k) = distance(x,y,x0,y0);
        end
        dd(i) = sgma/C;
        loc_err_Taylor4(i) = mean(err_taylor);   
   end
%%%%%%%%%%%%%%%%%%%%%%%%%%%%%%%%%%%%%%%%%%%%%%%%%%%%%%%%%%%
  %Fang¶¨Î»Ëã·¨ 
for i = 1:num
       for k = 1:PPP 
            sgma = i*30;     
            R2_1(k) = Rab(R2,R1) + gngauss(sgma);           
            R3_1(k) = Rab(R3,R1) + gngauss(sgma);           
%             R4_1(k) = Rab(R4,R1) + gngauss(sgma);            
%             R5_1(k) = Rab(R5,R1) + gngauss(sgma);            
%             R6_1(k) = Rab(R6,R1) + gngauss(sgma);            
%             R7_1(k) = Rab(R7,R1) + gngauss(sgma);            
   
  g(k)=(R3_1(k)*X2/R2_1(k)-X3)/Y3;
  h(k)=(K3-R3_1(k)^2+R3_1(k)*R2_1(k)*(1-(X2/R2_1(k))^2))/(2*Y3);
  d(k)=-(1-(X2/R2_1(k))^2+g(k)^2);
  e(k)=X2*(1-(X2/R2_1(k))^2)-2*g(k)*h(k);
  f(k)=(R2_1(k)^2/4)*(1-(X2/R2_1(k))^2)^2-h(k)^2;
%¼ÆËãµÃµ½ÒÆ¶¯Ì¨µÄÎ»ÖÃ
  MS_x(k)=(-e(k)-sqrt(e(k)^2-4*d(k)*f(k)))/(2*d(k));
  MS_y(k)=g(k)*MS_x(k)+h(k);
  err_fang(k) = distance(x,y,MS_x(k),MS_y(k));
end
dd(i) = sgma/C;
loc_err_Fang4(i)=mean(err_fang);
end
%4¸ö»ùÕ¾
figure(1)
plot(dd,real(loc_err_Chan4)/2,'+-'); hold on; 
plot(dd,real(loc_err_Taylor4)/2,'*-'); hold on; 
% plot(dd,loc_err_Fang4,'k^-','MarkerFaceColor','k');
xlabel('Time Delay Error/s');
ylabel('Root Mean Square Error£¨RMSE£©/m');
axis([0 0.55*10^(-6) 0 100]);
grid on;
legend('Chan-Ho','Chan');
