# Supplementary material for: Dynamic base stations selection method for passive location based on GDOP
Source: PLoS One. 2022 Dec 12;17(12):e0272487. doi: 10.1371/journal.pone.0272487 (PMC9744323; doi:10.1371/journal.pone.0272487)
Supplement: S1 Data — (ZIP) [file pone.0272487.s001.zip › dynamicTDOA/GDOPfour.m]

%% Ìõ¼þ  s0=(0,0,0) s1 = (-20,20,0) s2 = (20,20,0) s3 = (0,-20,0) H = 10km, td = 5ns, ts = 0.005km ,Ïà¹ØÏµÊý0

clear all; close all; clc;

td = 5*1e-7; %²âÊ±²îÎó²î
ts = 0.005; %Õ¾Ö·Îó²î
stations = [0 0 0;8.6 0 0;4.3 7.5 0;4 4 0];    %»ùÕ¾Î»ÖÃ


%% ÔÚ([-100,100][-100,100])±éÀúÄ¿±êµã£¨Z = 10Km£©£¬»æÖÆ²»Í¬Ä¿±êµãµÄGPOD
X = [0:1:10]; % km    
Y = [0:1:10];
G=zeros(length(X),length(Y),'double');
for i = 1:length(X)
       for j = 1:length(Y)
           G(i,j) = gdop_1(stations,[X(i),Y(j),15],td,ts);
       end
end
G = real(G);
%¸üÐÂµÄ´úÂë£º
G(G>0.5)=0; %´óÓÚ15KmÊÓÎª¶¨Î»Ê§°Ü£¬ÌÞ³ýÊý¾Ý£¬¿ÉÒÔ×Ô¼º¶¨ÒåÕâ¸öãÐÖµ
%¸üÐÂµÄ´úÂë
figure;
mesh(X,Y,G');hold on;grid on;
plot3(stations(1:3,1),stations(1:3,2),stations(1:3,3),'o','Linewidth',1.5);
xlabel('x(km)');ylabel('y(km)');zlabel('z(km)');
title('È·¶¨Õ¾Ö·£¬Ê±¼ä²î²âÁ¿Îó²î£¬Õ¾Ö·Îó²îºó£¬¶¨Î»Îó²îÓëÄ¿±êËùÔÚÎ»ÖÃµÄ¹ØÏµ')
%% ÒÔµÈ¸ßÏß³ÊÏÖ
figure;
X=X;
Y=Y;
G=G
[C,h] = contour(X,Y,G',20);hold on; grid on;  %contour»æÖÆµÈ¸ßÏß
clabel(C,h); %clabelÎªµÈ¸ßÏßÌí¼Ó±êÇ©
plot(stations(1:3,1),stations(1:3,2),'o');
xlabel('x(m)');ylabel('y(m)');
title("Contour line of GDOP ");
axis equal;
axis tight;

%% È¡³öY·½ÏòµÄ¼¸¸öÌØÊâÁÐ£¬¹Û²ì¶¨Î»Îó²îÓëX·½Ïò¾àÀëµÄ¹ØÏµ
% figure(3);
% plot(X,G(:,[121,141,181]));
% legend('Y=20km','Y=40km','Y=80km');
% title('¶¨Î»Îó²îÓëX·½ÏòµÄ¹ØÏµ')
% xlabel('x(km)');ylabel('y(km)');
%% ¼ÆËãGPODµÄ¹ý³Ì
function [gdop] = gdop_1 (stations,t,td,ts)
x1 = stations(1,1);
y1 = stations(1,2);
z1 = stations(1,3);
x2 = stations(2,1);
y2= stations(2,2);
z2 = stations(2,3);
x3 = stations(3,1);
y3= stations(3,2);
z3 = stations(3,3);
x4 = stations(4,1);
y4= stations(4,2);
z4 = stations(4,3);
x = t(1);
y = t(2);
z = t(3);
r1 = sqrt((x-x1)^2+(y-y1)^2+(z-z1)^2);
r2 = sqrt((x-x2)^2+(y-y2)^2+(z-z2)^2);
r3 = sqrt((x-x3)^2+(y-y3)^2+(z-z3)^2);
r4 = sqrt((x-x4)^2+(y-y4)^2+(z-z4)^2);
c1x = (x-x1)/r1;c2x = (x-x2)/r2;c3x = (x-x3)/r3;c4x = (x-x4)/r4;
c1y = (y-y1)/r1;c2y = (y-y2)/r2;c3y = (y-y3)/r3;c4y = (y-y4)/r4;
c1z = (z-z1)/r1;c2z = (z-z2)/r2;c3z = (z-z3)/r3;c4z = (z-z4)/r4;
F=[c1x-c2x,c1y-c2y,c1z-c2z;c1x-c3x,c1y-c3y,c1z-c3z;c1x-c4x,c1y-c4y,c1z-c4z];
Px = [2*ts^2,ts^2,ts^2;ts^2,2*ts^2,ts^2;ts^2,ts^2,2*ts^2];
Pdq = [td^2,0,0;0,td^2,0;0,0,td^2];
Pdr = (F'*F)^(-1)*(F')*(Pdq+Px)*F*((F'*F)^(-1));
gdop =sqrt(trace(Pdr));
end
