# Supplementary material for: Dynamic base stations selection method for passive location based on GDOP
Source: PLoS One. 2022 Dec 12;17(12):e0272487. doi: 10.1371/journal.pone.0272487 (PMC9744323; doi:10.1371/journal.pone.0272487)
Supplement: S1 Data — (ZIP) [file pone.0272487.s001.zip › dynamicTDOA/GT6.m]

function y = GT6(R,X,Y,x0,y0);
y = [(X(1) - x0)/R(1) - (X(2) - x0)/R(2),(Y(1) - y0)/R(1) - (Y(2) - y0)/R(2);
     (X(1) - x0)/R(1) - (X(3) - x0)/R(3),(Y(1) - y0)/R(1) - (Y(3) - y0)/R(3);
     (X(1) - x0)/R(1) - (X(4) - x0)/R(4),(Y(1) - y0)/R(1) - (Y(4) - y0)/R(4);
     (X(1) - x0)/R(1) - (X(5) - x0)/R(5),(Y(1) - y0)/R(1) - (Y(5) - y0)/R(5);
     (X(1) - x0)/R(1) - (X(6) - x0)/R(6),(Y(1) - y0)/R(1) - (Y(6) - y0)/R(6)];
