# Supplementary material for: Dynamic base stations selection method for passive location based on GDOP
Source: PLoS One. 2022 Dec 12;17(12):e0272487. doi: 10.1371/journal.pone.0272487 (PMC9744323; doi:10.1371/journal.pone.0272487)
Supplement: S1 Data — (ZIP) [file pone.0272487.s001.zip › dynamicTDOA/HH.m]

function y = HH(R,X2,Y2,X1,Y1);
y = R^2 - X2.^2 - Y2.^2 + X1.^2 + Y1.^2;
