# Supplementary material for: Dynamic base stations selection method for passive location based on GDOP
Source: PLoS One. 2022 Dec 12;17(12):e0272487. doi: 10.1371/journal.pone.0272487 (PMC9744323; doi:10.1371/journal.pone.0272487)
Supplement: S1 Data — (ZIP) [file pone.0272487.s001.zip › dynamicTDOA/TDOA100times.m]

% ²âÊÔ myChan2 µÄ¶¨Î»Ð§¹û
clear all;
clc;
close all;
% »ùÕ¾ÊýÄ¿
BSN = 4;
R = 5;
nn=50;
% ¸÷¸ö»ùÕ¾µÄÎ»ÖÃ
BSy = [0, sqrt(3), 0.5*sqrt(3), -0.5*sqrt(3), -sqrt(3), -0.5*sqrt(3), 0.5*sqrt(3); 
      0,      0,         1.5,          1.5,        0,         -1.5,        -1.5]; 
BS = BSy(:,1:BSN);
BS = BS .* R;
BSy = BSy .* R;
% MSµÄÊµ¼ÊÎ»ÖÃ
MS = [4, 4];

% R0iÊÇ¸÷¸öBSÓëMSµÄÊµ¼Ê¾àÀë£¬ÎÞÔëÉù
for i = 1: BSN
    R0(i) = sqrt((BS(1,i) - MS(1))^2 + (BS(2,i) - MS(2))^2); 
end

% ÔëÉù·½²î
Noise = 0.1;
figure(1)
plot(BSy(1,1:3),BSy(2,1:3),'bo',MS(1),MS(2),'b*');
hold on
for n=1:nn
% R=R_{i,1},ÊÇ¼ÓÉÏÁËÔëÉùºó£¬BSiÓëBS1µ½MSµÄ¾àÀë²î£¬ÔÚÊµ¼ÊÊ¹ÓÃÖÐÓ¦¸ÃÓÉ TDOA * cËãµÃ
for i = 1: BSN-1
    R(i) = R0(i+1) - R0(1) + Noise * randn(1); 
end

X = myChan2(BSN, BS, R);
plot(X(1),X(2),'ro');
hold on;
end
grid on
legend('BS','Target','Location(SNR=10db)');
xlabel('x(m)');
ylabel('y(m)'); 
set(gca,'xticklabel',[0 100 200 300 400 500 600 700 800 900 1000 1100])
set(gca,'yticklabel',[0 100 200 300 400 500 600 700 800 900 1000 1100])

Noise = 0.5;
figure(2);
plot(BSy(1,1:3),BSy(2,1:3),'bo',MS(1),MS(2),'b*');
hold on
for n=1:nn
% R=R_{i,1},ÊÇ¼ÓÉÏÁËÔëÉùºó£¬BSiÓëBS1µ½MSµÄ¾àÀë²î£¬ÔÚÊµ¼ÊÊ¹ÓÃÖÐÓ¦¸ÃÓÉ TDOA * cËãµÃ
for i = 1: BSN-1
    R(i) = R0(i+1) - R0(1) + Noise * randn(1); 
end
X = myChan2(BSN, BS, R);
plot(X(1),X(2),'ro');
hold on
end
grid on;
legend('BS','Target','Location(SNR=0db)');
xlabel('x(m)');
ylabel('y(m)'); 
set(gca,'xticklabel',[0 100 200 300 400 500 600 700 800 900 1000 1100])
set(gca,'yticklabel',[0 100 200 300 400 500 600 700 800 900 1000 1100])

Noise = 1;
% R=R_{i,1},ÊÇ¼ÓÉÏÁËÔëÉùºó£¬BSiÓëBS1µ½MSµÄ¾àÀë²î£¬ÔÚÊµ¼ÊÊ¹ÓÃÖÐÓ¦¸ÃÓÉ TDOA * cËãµÃ
figure(3);
plot(BSy(1,1:3),BSy(2,1:3),'bo',MS(1),MS(2),'b*');
hold on
for n=1:nn
for i = 1: BSN-1
    R(i) = R0(i+1) - R0(1) + Noise * randn(1); 
end
X = myChan2(BSN, BS, R);
plot(X(1),X(2),'ro');
hold on
end
grid on;
legend('BS','Target','Location(SNR=-10db)');
xlabel('x(m)');
ylabel('y(m)'); 
set(gca,'xticklabel',[0 100 200 300 400 500 600 700 800 900 1000 1100])
set(gca,'yticklabel',[0 100 200 300 400 500 600 700 800 900 1000 1100])
