# Supplementary material for: Dynamic base stations selection method for passive location based on GDOP
Source: PLoS One. 2022 Dec 12;17(12):e0272487. doi: 10.1371/journal.pone.0272487 (PMC9744323; doi:10.1371/journal.pone.0272487)
Supplement: S1 Data — (ZIP) [file pone.0272487.s001.zip › dynamicTDOA/myChan2.m]

function X = myChan2(BSN, BS, R)
%   ÊµÏÖÎÞÏß¶¨Î»ÖÐµÄCHANËã·¨
%   ²Î¿¼£ºChanAlgorithm.m NetworkTop.m Àî½ðÂ×£¬Î÷ÄÏ½»Í¨´óÑ§£¬10 December, 2004, µÚÒ»°æ
%       - BSN Îª»ùÕ¾¸öÊý£¬3 < BSN <= 7£»
%       - BS Îª (2, BSN) ¾ØÕó£¬Îª¸÷¸ö BS µÄ×ø±ê x ºÍ y
%       - R Îª (BSN-1) ÏòÁ¿£¬ÎªÂÛÎÄÖÐµÄ r_{i,1}£¬¼´µÚ 2,3,...BSN ¸ö»ùÕ¾ÓëµÚÒ»¸ö»ùÕ¾
%           ¾à MS µÄ¾àÀëÖ®²î£¬¿ÉÓÉTDOA³ËÒÔ¹âËÙÖ±½ÓËãµÃ
%       - X ÎªËãµÃµÄ MS µÄÎ»ÖÃ x ºÍ y
 
    % ÔëÉù¹¦ÂÊ£º
    Q = eye(BSN-1);

    % µÚÒ»´ÎLS£º
    K1 = 0;
    for i = 1: BSN-1
        K(i) = BS(1,i+1)^2 + BS(2,i+1)^2;
    end

    % Ga
    for i = 1: BSN-1
        Ga(i,1) = -BS(1, i+1);
        Ga(i,2) = -BS(2, i+1);
        Ga(i,3) = -R(i);
    end

    % h
    for i = 1: BSN-1
        h(i) = 0.5*(R(i)^2 - K(i) + K1);
    end

    % ÓÉ£¨14b£©¸ø³öBµÄ¹À¼ÆÖµ£º
    Za0 = inv(Ga'*inv(Q)*Ga)*Ga'*inv(Q)*h';

    % ÀûÓÃÕâ¸ö´ÖÂÔ¹À¼ÆÖµ¼ÆËãB£º
    B = eye(BSN-1);
    for i = 1: BSN-1
        B(i,i) = sqrt((BS(1,i+1) - Za0(1))^2 + (BS(2,i+1) - Za0(2))^2);
    end

    % FI:
    FI = B*Q*B;

    % µÚÒ»´ÎLS½á¹û£º
    Za1 = inv(Ga'*inv(FI)*Ga)*Ga'*inv(FI)*h';

    if Za1(3) < 0
        Za1(3) = abs(Za1(3));
    %     Za1(3) = 0;
    end
    %***************************************************************

    % µÚ¶þ´ÎLS£º
    % µÚÒ»´ÎLS½á¹ûµÄÐ­·½²î£º
    CovZa = inv(Ga'*inv(FI)*Ga);

    % sB£º
    sB = eye(3);
    for i = 1: 3
        sB(i,i) = Za1(i);
    end

    % sFI£º
    sFI = 4*sB*CovZa*sB;

    % sGa£º
    sGa = [1, 0; 0, 1; 1, 1];

    % sh
    sh  = [Za1(1)^2; Za1(2)^2; Za1(3)^2];

    % µÚ¶þ´ÎLS½á¹û£º
    Za2 = inv(sGa'*inv(sFI)*sGa)*sGa'*inv(sFI)*sh;

    % Za = sqrt(abs(Za2));

    Za = sqrt(Za2);

    % Êä³ö:
    % if Za1(1) < 0,
    %     out1 = -Za(1);
    % else
    %     out1 = Za(1);
    % end
    % if Za2(1) < 0,
    %     out2 = -Za(2);
    % else
    %     out2 = Za(2);
    % end
    % 
    % out = [out1;out2];
    out = abs(Za);

    % out = Za;

    if nargout == 1
        X = out;
    elseif nargout == 0
        disp(out);
    end
