# Supplementary material for: Dynamic base stations selection method for passive location based on GDOP
Source: PLoS One. 2022 Dec 12;17(12):e0272487. doi: 10.1371/journal.pone.0272487 (PMC9744323; doi:10.1371/journal.pone.0272487)
Supplement: S1 Data — (ZIP) [file pone.0272487.s001.zip › dynamicTDOA/testcolor.m]

% clc;
% clear all;
% [x,y]=meshgrid(1:2);
% z=x+y;
% surf(x,y,z);
%  shading interp
%  view(0,90)
