# Supplementary material for: Dynamic base stations selection method for passive location based on GDOP
Source: PLoS One. 2022 Dec 12;17(12):e0272487. doi: 10.1371/journal.pone.0272487 (PMC9744323; doi:10.1371/journal.pone.0272487)
Supplement: S1 Data — (ZIP) [file pone.0272487.s001.zip › dynamicTDOA/testflops.m]

clear
clc

%% Example 1: MATLAB Scripts
profile on
testgdop
profileStruct = profile('info');
[flopTotal,Details]  = FLOPS('testgdop','testgdop',profileStruct);
