# Supplementary material for: Dynamic base stations selection method for passive location based on GDOP
Source: PLoS One. 2022 Dec 12;17(12):e0272487. doi: 10.1371/journal.pone.0272487 (PMC9744323; doi:10.1371/journal.pone.0272487)
Supplement: S1 Data — (ZIP) [file pone.0272487.s001.zip › dynamicTDOA/threeGPOD.m]

clear;
close all;
clc;

L = 15; % Õ¾¼ä¾à 
delta_tdoa = 0.5e-8; % Ê±²î²âÁ¿Îó²î 
delta_s = 0; % Õ¾Ö·²âÁ¿Îó²î
c = 3e5; % ¹âËÙ£¨¹«Àï£©
alpha = 30; % Õ¾¼ä¼Ð½Ç
d_r = delta_tdoa*c; % ¾àÀë²îÎó²î

% ¼ÆËãÕ¾Ö·
% s0
x0 = 0; 
y0 = 0;
z0 = 0;
% s1
% x1 = L*cos(30*pi/180);
% y1 = L*sin(30*pi/180);
% z1 = 0.1;
% % s2
% x2 = L*cos(150*pi/180);
% y2 = L*sin(150*pi/180);
% z2 = 0.2;
% % s3
% x3 = 0;
% y3 = -L;
% z3 = 0.3;
% x1=-21.2; x2=21.2; x3=42.4; xt=0;%%%Æ½ÐÐÐÍÐÎÐÍd=30km
% y1=21.2; y2=21.2; y3=0; yt=0;
% z1=0; z2=0; z3=0;  zt=0.1;
% he
x0=0;y0=0;z0=0;
R=60;
ax=0.5;ay=0.866;
bx=1;by=0;
cx=0.5;cy=-0.866;
dx=-0.5;dy=-0.866;
ex=-1;ey=0;
fx=-0.5;fy=0.866;

x1=ax;
y1=ay;
x2=bx;
y2=by;
x3=fx;
y3=fy;
z0=0;
z1=0;
z2=0;
z3=0;
xd = [x0,x1,x2,x3]*R;
yd = [y0,y1,y2,y3]*R;
zd = [z0,z1,z2,z3]*R;
L=3*R;
%

for i=1:L % x km
for j=1:L % y km

% Ä¿±êµã 
x(i,j) = (i-R); 
y(i,j) = (j-R);
z(i,j) = 1; 

% Ä¿±êµ½¸÷Õ¾¾àÀëri
for k = 1:4
r(k,i,j) = abs(sqrt((x(i,j)-xd(k))^2+(y(i,j)-yd(k))^2+(z(i,j)-zd(k))^2));
end

% ¾àÀë²îAri
for k = 2:4
delta_r(k-1,i,j) = r(k,i,j)-r(1,i,j);
end

% c
for k = 2:4 
f(k-1,1) = ((x(i,j)-xd(1))/r(1,i,j))-((x(i,j)-xd(k))/r(k,i,j));
f(k-1,2) = ((y(i,j)-yd(1))/r(1,i,j))-((y(i,j)-yd(k))/r(k,i,j));
f(k-1,3) = ((z(i,j)-zd(1))/r(1,i,j))-((z(i,j)-zd(k))/r(k,i,j));
end

c = ((f'*f)^-1)*(f');

%miu
for m = 1:3
dd_r(m) = d_r; % ? ÕâÀï¿ÉÒÔÇóÍ³¼ÆÆ½¾ù
end

for k = 1:3
for l = 1:3
%      out = cov(delta_r(k,i,j),delta_r(l,i,j))/(dd_r(k)*dd_r(l));
    miu(k,l)=0.1;
end
end

%e
for k = 1:3
for l =1:3
if k == l
e(k,l) = dd_r(k)^2 + 2*delta_s^2;
else
e(k,l) = (miu(k,l))*dd_r(k)*dd_r(l) + delta_s^2; 
end
end
end

% gdop
cc = 0;
for k = 1:3
for l = 1:3

cc = cc + (c(1,k)*c(1,l)+c(2,k)*c(2,l)+c(3,k)*c(3,l))*e(k,l);
end
end

gdop(i,j) = sqrt(cc);
end
end

%»æÍ¼³ÌÐò£º

% figure;
% mesh((-200:200),(-200:200),gdop(1:401,1:401).');
% title('GDOP of axis');
% xlabel('x axis *10e4(m)');
% ylabel('y axis *10e4(m)');
gdop=gdop.*100;
for i=1:L
    for j=1:L
        if(gdop(i,j)>10)
           gdop(i,j)=10;
        end
    end
end
    
% lx=[x0,ax,bx,cx,dx,ex,fx]*R;
% ly=[y0,ay,by,cy,dy,ey,fy]*R;
figure(1);
[c,handle]=contour(x,y,gdop,10);%[c,handle]=contour(gdop,25);
v = [0:0.1:4];
clabel(c,handle,v);
hold on;
plot(xd,yd,'bo');
title('Contour line of GDOP');
xlabel('x axis *10e2(m)');
ylabel('y axis *10e2(m)'); 
