# Supplementary material for: Dynamic base stations selection method for passive location based on GDOP
Source: PLoS One. 2022 Dec 12;17(12):e0272487. doi: 10.1371/journal.pone.0272487 (PMC9744323; doi:10.1371/journal.pone.0272487)
Supplement: S1 Data — (ZIP) [file pone.0272487.s001.zip › dynamicTDOA/timecha_GDOP.m]

clc;
clear;
x2=-12.99; x3=12.99; xt=0; x1=0;%%%ÐÇÐÍd=15km
 y2=7.5; y3=7.5; yt=-15; y1=0;
 z2=0.01; z3=0; zt=0.01;  z1=0.01;
% 

% x1=-25.98; x2=25.98; x3=0; xt=0;%%%ÐÇÐÍd=30km
% y1=15; y2=15; y3=-30; yt=0;
% z1=0.2; z2=0.2; z3=0.2;  zt=0.25;

xt=-12.99; x2=12.99; x3=0; x1=0;%%%ÁâÐÎÐÍd=15km
yt=7.5; y2=7.5; y3=15; y1=0;
zt=0; z2=0; z3=0;  z1=0.1;

x1=-25.98; x2=25.98; x3=0; xt=0;%%%ÁâÐÎÐÍd=30km
y1=15; y2=15; y3=30; yt=0;
z1=0; z2=0; z3=0;  zt=0.1;

%  x1=-10.6; x2=10.6; x3=21.2; xt=0;%%%Æ½ÐÐ½ÇÐÍÐÎÐÍd=15km
%  y1=10.6; y2=10.6; y3=0; yt=0;
%  z1=0; z2=0; z3=0;  zt=0.1;

% x1=-21.2; x2=21.2; x3=42.4; xt=0;%%%Æ½ÐÐÐÍÐÎÐÍd=30km
% y1=21.2; y2=21.2; y3=0; yt=0;
% z1=0; z2=0; z3=0;  zt=0.1;
x0=0;y0=0;z0=0;
R=15;
ax=0.5;ay=0.866;
bx=1;by=0;
cx=0.5;cy=-0.866;
dx=-0.5;dy=-0.866;
ex=-1;ey=0;
fx=-0.5;fy=0.866;

% 
x1=ax; x2=bx; x3=cx; xt=0;%%%µ¹ÈýÐÎÐÍd=30km
y1=ay; y2=by; y3=cy; yt=0;
z1=0; z2=0; z3=0;  zt=0.1;

z=15;
y=-200:1:200;x=-200:1:200;
% 
for i=1:401
    for j=1:401
%         for i=-70:70
%     for j=-70:70
        m=x(i);
        n=y(j);
        r1=((m-x1).^2+(n-y1).^2+(z-z1).^2).^(1/2);
        r2=((m-x2).^2+(n-y2).^2+(z-z2).^2).^(1/2);
        r3=((m-x3).^2+(n-y3).^2+(z-z3).^2).^(1/2);
        %r4=((m-x4).^2+(n-y4).^2+(z-z4).^2).^(1/2);
        rt=((m-xt).^2+(n-yt).^2+(z-zt).^2).^(1/2);
        c11=(m-x1)/r1;c21=(m-x2)/r2;c31=(m-x3)/r3;ct1=(m-xt)/rt;
        c12=(n-y1)/r1;c22=(n-y2)/r2;c32=(n-y3)/r3;ct2=(n-yt)/rt;
        c13=(z-z1)/r1;c23=(z-z2)/r2;c33=(z-z3)/r3;ct3=(z-zt)/rt;

c=[(-ct1+c11) (-ct2+c12) (-ct3+c13);(-ct1+c21) (-ct2+c22) (-ct3+c23);(-ct1+c31) (-ct2+c32) (-ct3+c33)];

        b=inv(c'*c)*(c');
        b11=b(1);
        b12=b(4);
        b13=b(7);
        b21=b(2);
        b22=b(5);
        b23=b(8);
        b31=b(3);
        b32=b(6);
        b33=b(9);
%         b14=b(10);
%         b24=b(11);
%         b34=b(12);

sigmap=0.5;%²âÁ¿Îó²îµÄ±ê×¼²î
        sigmas=0.0075;%²âÊ±Îó²î
        eta=0.35;%RiÕ¾¾àÀëºÍ²âÁ¿Ö®¼äµÄÏà¹ØÏµÊý

        sigma11=sigmap.^2+sigmas.^2*2;
        sigma22=sigmap.^2+sigmas.^2*2;
        sigma33=sigmap.^2+sigmas.^2*2;
        sigma44=sigmap.^2+sigmas.^2*2;
        sigma12=eta*sigmap.^2+sigmas.^2;
        sigma13=eta*sigmap.^2+sigmas.^2;
        sigma14=eta*sigmap.^2+sigmas.^2;
        sigma21=eta*sigmap.^2+sigmas.^2;
        sigma23=eta*sigmap.^2+sigmas.^2;
        sigma24=eta*sigmap.^2+sigmas.^2;
        sigma31=eta*sigmap.^2+sigmas.^2;
        sigma32=eta*sigmap.^2+sigmas.^2;
        sigma34=eta*sigmap.^2+sigmas.^2;
        sigma41=eta*sigmap.^2+sigmas.^2;
        sigma42=eta*sigmap.^2+sigmas.^2;
        sigma43=eta*sigmap.^2+sigmas.^2;

sigmax2=b11*b11*sigma11+b11*b12*sigma12+b11*b13*sigma13+b12*b11*sigma21+b12*b12*sigma22+b12*b13*sigma23+b13*b11*sigma31+b13*b12*sigma32+b13*b13*sigma33;
        sigmay2=b21*b21*sigma11+b21*b22*sigma12+b21*b23*sigma13+b22*b21*sigma21+b22*b22*sigma22+b22*b23*sigma23+b23*b21*sigma31+b23*b22*sigma32+b23*b23*sigma33;
        sigmaz2=b31*b31*sigma11+b31*b32*sigma12+b31*b33*sigma13+b32*b31*sigma21+b32*b32*sigma22+b32*b33*sigma23+b33*b31*sigma31+b33*b32*sigma32+b33*b33*sigma33;

        gdop(j,i)=(sigmax2+sigmay2+sigmaz2).^(1/2);

    end
end

for i=1:401
    for j=1:401
        if(gdop(i,j)>10)
           gdop(i,j)=10;
        end
    end
end

figure(1);
[c,handle]=contour(x,y,gdop,25);%[c,handle]=contour(gdop,25);
clabel(c,handle);
% hold on;
% plot(0,0,0.1,'rpentagram','linewidth',2);
% text(0,0,1,'T');
% plot(-30,0,0,'rpentagram','linewidth',2);
% text(-31,0,0,'R1');
% plot(30,0,0,'rpentagram','linewidth',2);
% text(31,0,0,'R2');
% plot(0,-5,0,'rpentagram','linewidth',2);
% text(0,-6,0,'R3');
% plot(0,5,0,'rpentagram','linewidth',2);
% text(0,6,1,'R4');
% hold off;
xlabel('x·½Ïò(µ¥Î»:km)');
ylabel('y·½Ïò(µ¥Î»:km)');
% title('GDOPÍ¼');
