# Supplementary material for: Dynamic base stations selection method for passive location based on GDOP
Source: PLoS One. 2022 Dec 12;17(12):e0272487. doi: 10.1371/journal.pone.0272487 (PMC9744323; doi:10.1371/journal.pone.0272487)
Supplement: S1 Data — (ZIP) [file pone.0272487.s001.zip › dynamicTDOA/twoposition.m]

% ²âÊÔ myChan2 µÄ¶¨Î»Ð§¹û
clear all;
close all;
clc;
tic
% »ùÕ¾ÊýÄ¿
BSN = 4;
R = 1000;
% ¸÷¸ö»ùÕ¾µÄÎ»ÖÃ
BSy = [0, sqrt(3), 0.5*sqrt(3), -0.5*sqrt(3), -sqrt(3), -0.5*sqrt(3), 0.5*sqrt(3); 
      0,      0,         1.5,          1.5,        0,         -1.5,        -1.5]; 
BS = BSy(:,1:BSN);
BS = BS .* R;
BS=BS;
BSy = BSy .* R;
BSy=BSy;
% MSµÄÊµ¼ÊÎ»ÖÃ
MS = [1130, 450;420, 1000;350, 750;250, 150];
pos=zeros(100,2);

% R0iÊÇ¸÷¸öBSÓëMSµÄÊµ¼Ê¾àÀë£¬ÎÞÔëÉù
for i = 1: BSN
    R0(i) = sqrt((BS(1,i) - MS(1,1))^2 + (BS(2,i) - MS(1,2))^2); 
end

% ÔëÉù·½²î
Noise = 120;
figure(1);
plot(BSy(1,1:3),BSy(2,1:3),'ko',MS(:,1),MS(:,2),'b*');
hold on;
% R=R_{i,1},ÊÇ¼ÓÉÏÁËÔëÉùºó£¬BSiÓëBS1µ½MSµÄ¾àÀë²î£¬ÔÚÊµ¼ÊÊ¹ÓÃÖÐÓ¦¸ÃÓÉ TDOA * cËãµÃ
for ii=1:25
for i = 1: BSN-1
    R(i) = R0(i+1) - R0(1) + Noise * randn(1); 
end

X = myChan2(BSN, BS, R);
pos(ii,:)=X;
end
%2%%%%%%%%%%%%%%%%%%%%%%%%%%%%%%%%%%%%%%%%%%%%%%%%%%%%%%%%%%%%%%%
for i = 1: BSN
    R0(i) = sqrt((BS(1,i) - MS(2,1))^2 + (BS(2,i) - MS(2,2))^2); 
end

for ii=1:25
for i = 1: BSN-1
    R(i) = R0(i+1) - R0(1) + Noise * randn(1); 
end
X = myChan2(BSN, BS, R);
pos(ii+25,:)=X;
end
%3%%%%%%%%%%%%%%%%%%%%%%%%%%%%%%%%%%%%%%%%%%%%%%%%%%%%%%%%%%%%%%%
for i = 1: BSN
    R0(i) = sqrt((BS(1,i) - MS(3,1))^2 + (BS(2,i) - MS(3,2))^2); 
end

for ii=1:25
for i = 1: BSN-1
    R(i) = R0(i+1) - R0(1) + Noise * randn(1); 
end
X = myChan2(BSN, BS, R);
pos(ii+50,:)=X;
end
%4%%%%%%%%%%%%%%%%%%%%%%%%%%%%%%%%%%%%%%%%%%%%%%%%%%%%%%%%%%%%%%%
for i = 1: BSN
    R0(i) = sqrt((BS(1,i) - MS(4,1))^2 + (BS(2,i) - MS(4,2))^2); 
end

for ii=1:25
for i = 1: BSN-1
    R(i) = R0(i+1) - R0(1) + Noise * randn(1); 
end
X = myChan2(BSN, BS, R);
pos(ii+75,:)=X;
end
%over%%%%%%%%%%%%%%%%%%%%%%%%%%%%%%%%%%%%%%%%%%%%%%%%%%%%%%%%%%%%%

plot(pos(:,1)',pos(:,2),'r+');
grid on;
legend('BS','Target','Snapshot');
xlabel('X/m');
ylabel('Y/m');
data=pos;
%%%%%%%%%%%%%%%%%%%%%%%%%%%%%%%%%%%%%%%%%%%%%%%%%%%%%%%%%%%%%%%%%%%
N=2;%ÉèÖÃ¾ÛÀàÊýÄ¿
[m,n]=size(data);
pattern=zeros(m,n+1);
center=zeros(N,n);%³õÊ¼»¯¾ÛÀàÖÐÐÄ
pattern(:,1:n)=data(:,:);
for x=1:N
    center(x,:)=data( randi(100,1),:);%µÚÒ»´ÎËæ»ú²úÉú¾ÛÀàÖÐÐÄ
end
while 1
distence=zeros(1,N);
num=zeros(1,N);
new_center=zeros(N,n);
 
for x=1:m
    for y=1:N
    distence(y)=norm(data(x,:)-center(y,:));%¼ÆËãµ½Ã¿¸öÀàµÄ¾àÀë
    end
    [~, temp]=min(distence);%Çó×îÐ¡µÄ¾àÀë
    pattern(x,n+1)=temp;         
end
k=0;
for y=1:N
    for x=1:m
        if pattern(x,n+1)==y
           new_center(y,:)=new_center(y,:)+pattern(x,1:n);
           num(y)=num(y)+1;
        end
    end
    new_center(y,:)=new_center(y,:)/num(y);
    if norm(new_center(y,:)-center(y,:))<0.1
        k=k+1;
    end
end
if k==N
     break;
else
     center=new_center;
end
end
[m, n]=size(pattern);
 
%×îºóÏÔÊ¾¾ÛÀàºóµÄÊý¾Ý
figure(2);
hold on;
for i=1:m
    if pattern(i,n)==1 
         plot(pattern(i,1),pattern(i,2),'r+');
         plot(center(1,1),center(1,2),'ko');
    elseif pattern(i,n)==2
         plot(pattern(i,1),pattern(i,2),'g+');
         plot(center(2,1),center(2,2),'ko');
    elseif pattern(i,n)==3
         plot(pattern(i,1),pattern(i,2),'b+');
         plot(center(3,1),center(3,2),'ko');
    elseif pattern(i,n)==4
         plot(pattern(i,1),pattern(i,2),'y+');
         plot(center(4,1),center(4,2),'ko');
    else
         plot(pattern(i,1),pattern(i,2),'m+');
         plot(center(4,1),center(4,2),'ko');
    end
end
grid on;
legend('Snapshots','Cluster center');
xlabel('X/m');
ylabel('Y/m');
%%%%%%%%%%%%%%%%%%%%%%%%%%%%%%%%%%%%%%%%%%%%%%%%%%%%%%%%%
N=3;%ÉèÖÃ¾ÛÀàÊýÄ¿
[m,n]=size(data);
pattern=zeros(m,n+1);
center=zeros(N,n);%³õÊ¼»¯¾ÛÀàÖÐÐÄ
pattern(:,1:n)=data(:,:);
for x=1:N
    center(x,:)=data( randi(100,1),:);%µÚÒ»´ÎËæ»ú²úÉú¾ÛÀàÖÐÐÄ
end
while 1
distence=zeros(1,N);
num=zeros(1,N);
new_center=zeros(N,n);
 
for x=1:m
    for y=1:N
    distence(y)=norm(data(x,:)-center(y,:));%¼ÆËãµ½Ã¿¸öÀàµÄ¾àÀë
    end
    [~, temp]=min(distence);%Çó×îÐ¡µÄ¾àÀë
    pattern(x,n+1)=temp;         
end
k=0;
for y=1:N
    for x=1:m
        if pattern(x,n+1)==y
           new_center(y,:)=new_center(y,:)+pattern(x,1:n);
           num(y)=num(y)+1;
        end
    end
    new_center(y,:)=new_center(y,:)/num(y);
    if norm(new_center(y,:)-center(y,:))<0.1
        k=k+1;
    end
end
if k==N
     break;
else
     center=new_center;
end
end
[m, n]=size(pattern);
 
%×îºóÏÔÊ¾¾ÛÀàºóµÄÊý¾Ý
figure(3);
hold on;
for i=1:m
    if pattern(i,n)==1 
         plot(pattern(i,1),pattern(i,2),'r+');
         plot(center(1,1),center(1,2),'ko');
    elseif pattern(i,n)==2
         plot(pattern(i,1),pattern(i,2),'g+');
         plot(center(2,1),center(2,2),'ko');
    elseif pattern(i,n)==3
         plot(pattern(i,1),pattern(i,2),'b+');
         plot(center(3,1),center(3,2),'ko');
    elseif pattern(i,n)==4
         plot(pattern(i,1),pattern(i,2),'y+');
         plot(center(4,1),center(4,2),'ko');
    else
         plot(pattern(i,1),pattern(i,2),'m+');
         plot(center(4,1),center(4,2),'ko');
    end
end
grid on;
legend('Snapshots','Cluster center');
xlabel('X/m');
ylabel('Y/m');
%%%%%%%%%%%%%%%%%%%%%%%%%%%%%%%%%%%%%%%%%%%%%%%%%%%%%%%%%
N=4;%ÉèÖÃ¾ÛÀàÊýÄ¿
[m,n]=size(data);
pattern=zeros(m,n+1);
center=zeros(N,n);%³õÊ¼»¯¾ÛÀàÖÐÐÄ
pattern(:,1:n)=data(:,:);
for x=1:N
    center(x,:)=data( randi(100,1),:);%µÚÒ»´ÎËæ»ú²úÉú¾ÛÀàÖÐÐÄ
end
while 1
distence=zeros(1,N);
num=zeros(1,N);
new_center=zeros(N,n);
 
for x=1:m
    for y=1:N
    distence(y)=norm(data(x,:)-center(y,:));%¼ÆËãµ½Ã¿¸öÀàµÄ¾àÀë
    end
    [~, temp]=min(distence);%Çó×îÐ¡µÄ¾àÀë
    pattern(x,n+1)=temp;         
end
k=0;
for y=1:N
    for x=1:m
        if pattern(x,n+1)==y
           new_center(y,:)=new_center(y,:)+pattern(x,1:n);
           num(y)=num(y)+1;
        end
    end
    new_center(y,:)=new_center(y,:)/num(y);
    if norm(new_center(y,:)-center(y,:))<0.1
        k=k+1;
    end
end
if k==N
     break;
else
     center=new_center;
end
end
[m, n]=size(pattern);
 
%×îºóÏÔÊ¾¾ÛÀàºóµÄÊý¾Ý
figure(4);
hold on;
for i=1:m
    if pattern(i,n)==1 
         plot(pattern(i,1),pattern(i,2),'r+');
         plot(center(1,1),center(1,2),'ko');
    elseif pattern(i,n)==2
         plot(pattern(i,1),pattern(i,2),'g+');
         plot(center(2,1),center(2,2),'ko');
    elseif pattern(i,n)==3
         plot(pattern(i,1),pattern(i,2),'b+');
         plot(center(3,1),center(3,2),'ko');
    elseif pattern(i,n)==4
         plot(pattern(i,1),pattern(i,2),'y+');
         plot(center(4,1),center(4,2),'ko');
    else
         plot(pattern(i,1),pattern(i,2),'m+');
         plot(center(4,1),center(4,2),'ko');
    end
end
grid on;
legend('Snapshots','Cluster center');
xlabel('X/m');
ylabel('Y/m');
%%%%%%%%%%%%%%%%%%%%%%%%%%%%%%%%finish
figure(5)
hold on;
plot(BSy(1,1:3),BSy(2,1:3),'ko',MS(:,1),MS(:,2),'b*');
MST=MS+100*rand(size(MS));
plot(MST(:,1),MST(:,2),'bs');

for i=1:m
    if pattern(i,n)==1 
         plot(center(1,1),center(1,2),'k+');
    elseif pattern(i,n)==2
         plot(center(2,1),center(2,2),'k+');
    elseif pattern(i,n)==3
         plot(center(3,1),center(3,2),'k+');
    elseif pattern(i,n)==4
         plot(center(4,1),center(4,2),'k+');
    else
         plot(center(4,1),center(4,2),'k+');
    end
end

grid on;
legend('BS','Target','Cluster center','Final Locations');
xlabel('X/m');
ylabel('Y/m');
toc
