# Supplementary material for: Dynamic base stations selection method for passive location based on GDOP
Source: PLoS One. 2022 Dec 12;17(12):e0272487. doi: 10.1371/journal.pone.0272487 (PMC9744323; doi:10.1371/journal.pone.0272487)
Supplement: S1 Data — (ZIP) [file pone.0272487.s001.zip › dynamicTDOA/wavereduce.m]

hold on;
pause(3)
hold off;
k=2*pi*1e-2;
w=6*pi*1e6;
n=120*pi;xd
ae=5e-3;
ah=ae/n;
alpha=0.002;
t=0:0.01e-6/3:60e-6;
z=0:1:1200;
Nt=length(t);
for i=1:Nt
    tn=t(i);
    E=ae.*exp(-alpha.*z).*sin(w.*tn-k.*z);
    H=ah.*exp(-alpha.*z).*sin(w.*tn-k.*z);
    S=E.*H;
    subplot(311)
    plot(z,E)
    subplot(312)
    plot(z,H)
    subplot(313)
    plot(z,S)
    pause(0.005e-6/3)
end
