# Supplementary material for: Dynamic base stations selection method for passive location based on GDOP
Source: PLoS One. 2022 Dec 12;17(12):e0272487. doi: 10.1371/journal.pone.0272487 (PMC9744323; doi:10.1371/journal.pone.0272487)
Supplement: S1 Data — (ZIP) [file pone.0272487.s001.zip › dynamicTDOA/yong.m]

clc; 
clear all; 
close all;
% x1=0;x2=-12.99; x3=12.99; xt=0; 
% y1=0;y2=7.5; y3=7.5; yt=-15;  
% z2=0.01; z3=0; zt=0.01; z1=0.01;
% xt=0;x2=-12.99; x3=12.99; x1=0; 
% yt=0;y2=7.5; y3=7.5; y1=15;  
% z2=0.01; z3=0; zt=0.01; z1=0.01;
% xt=-12.99; x2=12.99; x3=0; x1=0;%%%ÁâÐÎÐÍd=15km
% yt=7.5; y2=7.5; y3=15; y1=0;
% zt=0; z2=0; z3=0;  z1=0.1;

 x1=-10.6; x2=10.6; x3=-21.2; xt=0;%%%Æ½ÐÐ½ÇÐÍÐÎÐÍd=15km
 y1=10.6; y2=10.6; y3=0; yt=0;
 z1=0; z2=0; z3=0;  zt=0.1;
z=15; 
y=-20:0.1:20;x=-20:0.1:20; 
  
for i=1:401 
    for j=1:401  
        m=x(i); 
        n=y(j); 
        r1=((m-x1).^2+(n-y1).^2+(z-z1).^2).^(1/2); 
        r2=((m-x2).^2+(n-y2).^2+(z-z2).^2).^(1/2); 
        r3=((m-x3).^2+(n-y3).^2+(z-z3).^2).^(1/2); 
        rt=((m-xt).^2+(n-yt).^2+(z-zt).^2).^(1/2); 
        c11=(m-x1)/r1;c21=(m-x2)/r2;c31=(m-x3)/r3;ct1=(m-xt)/rt; 
        c12=(n-y1)/r1;c22=(n-y2)/r2;c32=(n-y3)/r3;ct2=(n-yt)/rt; 
        c13=(z-z1)/r1;c23=(z-z2)/r2;c33=(z-z3)/r3;ct3=(z-zt)/rt; 
        
c=[(-ct1+c11) (-ct2+c12) (-ct3+c13);(-ct1+c21) (-ct2+c22) (-ct3+c23);(-ct1+c31) (-ct2+c32) (-ct3+c33)]; 

        b=inv(c'*c)*(c'); 
        b11=b(1); 
        b12=b(4); 
        b13=b(7); 
        b21=b(2); 
        b22=b(5); 
        b23=b(8); 
        b31=b(3); 
        b32=b(6); 
        b33=b(9); 
        
        sigmap=0.05;%²âÁ¿Îó²îµÄ±ê×¼²î 
        sigmas=0.075;%²âÊ±Îó²î 
        eta=-0.35;%RiÕ¾¾àÀëºÍ²âÁ¿Ö®¼äµÄÏà¹ØÏµÊý 
        
        sigma11=sigmap.^2+sigmas.^2*2; 
        sigma12=eta*sigmap.^2+sigmas.^2; 
        sigma13=eta*sigmap.^2+sigmas.^2; 
        sigma21=eta*sigmap.^2+sigmas.^2;
        sigma22=sigmap.^2+sigmas.^2*2; 
        sigma23=eta*sigmap.^2+sigmas.^2;       
        sigma31=eta*sigmap.^2+sigmas.^2; 
        sigma32=eta*sigmap.^2+sigmas.^2;
        sigma33=sigmap.^2+sigmas.^2*2; 
        sigmax2=b11*b11*sigma11+b11*b12*sigma12+b11*b13*sigma13+b12*b11*sigma21+b12*b12*sigma22+b12*b13*sigma23+b13*b11*sigma31+b13*b12*sigma32+b13*b13*sigma33; 
        sigmay2=b21*b21*sigma11+b21*b22*sigma12+b21*b23*sigma13+b22*b21*sigma21+b22*b22*sigma22+b22*b23*sigma23+b23*b21*sigma31+b23*b22*sigma32+b23*b23*sigma33; 
        sigmaz2=b31*b31*sigma11+b31*b32*sigma12+b31*b33*sigma13+b32*b31*sigma21+b32*b32*sigma22+b32*b33*sigma23+b33*b31*sigma31+b33*b32*sigma32+b33*b33*sigma33;
        
gdop(j,i)=(sigmax2+sigmay2+sigmaz2).^(1/2); 
    end 
end 
figure(1); 
%contour(Z,n),nÖ¸¶¨ÁËµÈ¸ßÏßµÄÌõÊý£¬ÓÃÓÚ»æÖÆ¾ØÕóµÄµÈ¸ßÏß
[c,handle]=contour(x,y,gdop,100);
hold on;
plot(xt,yt,'k*',x1,y1,'ro',x2,y2,'ro',x3,y3,'ro');
clabel(c,handle); 
xlabel('x·½Ïò(µ¥Î»:km)'); 
ylabel('y·½Ïò(µ¥Î»:km)'); 
title('GDOPÍ¼');
